# Supplementary material for: Remotely Delivered Cardiac Rehabilitation Exercise for Coronary Heart Disease: Nonrandomized Feasibility Study
Source: JMIR Cardio. 2023 Feb 10;7:e40283. doi: 10.2196/40283 (PMC9960022; doi:10.2196/40283)
Supplement: Multimedia Appendix 1 [file cardio_v7i1e40283_app1.xlsx]

## Sheet: All
ID	Group	Week	HR Rest	BP	Height	Weight	BMI	Waist Circumference	%BF	Grip Strength L - Trial 1	Grip Strenght R - Trial 1	Grip Strength L - Trial 2	Grip Strength R - Trial 2	Grip Strength L - Trial 3	Grip Strength R - Trial 3	6MWT Trial 1	6MWT Trial 2	PCS	MCS
CR001	Intervention	Week 0	57	136/87	182.5	95.3	28.6132	102	26.1	49.3	52.9	54.4	57.7	56.7	56.4	670.6	734.7	41.66	34.99
CR001	Intervention	Week 8	Lost to follow-up
CR002	Intervention	Week 0	70	142/83	156.5	66.5	27.1514	91	42	21	19.9	18.8	19.6	20.1	21.5	464.8	434.3	34.91	59.77
CR002	Intervention	Week 8	75	140/73	156	68.7	28.2298	96	41.3	22.1	18.1	20.7	22.6	21.1	22.3	409	429.8	46	43.3
CR003	Intervention	Week 0	50	123/71	165	75.2	27.6217	101	27.6	18.7	20.5	19.4	18.7	22.9	22.3	402	406	53.97	58.83
CR003	Intervention	Week 8	55	123/78	165	75	27.5482	102	29.7	20.3	24.1	22.7	21	24.3	19.6	427.9	423.6	41.2	63.5
CR004	Intervention	Week 0	68	117/74	166	95	34.4753	122	29.1	26	27.5	26.7	24.1	28.9	29	365.9	334.5	27.74	64.04
CR004	Intervention	Week 8	61	130/71	166	96.1	34.8744	121	29.6	24.1	23.7	26.7	23.7	27	23.9	384.1	355.9	41.5	60.6
CR005	Intervention	Week 0	59	125/85	161	73.4	28.3168	96	26.4	30.9	29.7	34	38.5	38.4	28.7	530.2	529.5	55.5	57.8
CR005	Intervention	Week 8	53	133/84	161	77.7	29.9757	98	27.2	33.1	30.6	35.7	37.1	37.6	38.8	500.1	527.4	55.5	57.8
CR006	Intervention	Week 0	52	103/66	157	65.1	26.4108	88	18.8	23.7	27.4	27.9	30.6	25.7	31.3	515.8	540	53.8	57.9
CR006	Intervention	Week 8
CR007	Intervention	Week 0	59	133/79	173	69.2	23.1214	92	22.9	31.9	34.5	33.4	35.8	31.9	39.1	585	570.9	38.7	59.6
CR007	Intervention	Week 8	63	151/79	172	70.5	23.8304	87.5	24	34.9	36.1	31.8	35.1	29.3	36.9	616.2	645	44.8	55.7
CR008	Control	Week 0	49	136/88	165	74.1	27.2176	100	25.9	25	26.5	27.1	30.1	28.6	29.4	536.7	570	52.1	56.8
CR008	Control	Week 8	58	139/74	165	74.2	27.2544	93	25.8	33.1	36.3	37	38.1	39.1	37.5	533.1	527	52.9	54.4
CR009	Intervention	Week 0	75	132/89	168	102	36.1395	122	29.8	42	30.7	43.6	23.4	43.4	31.2	524	538	44.8	56.2
	Intervention	Week 8	69	133/91	168.5	103.3	36.3832	119	30.3	43.3	17.2	44.8	22	45.4	24.3	533	540	34.5	61.9
CR010	Intervention	Week 0	63	104/70	163.5	74	27.6819	95	43.8	16.9	20	18.4	19.7	17.8	20	513.4	540.4	56.2	47.6
	Intervention	Week 8	58	124/68	163	72.8	27.4004	94	44	18.7	22	18.5	22.9	18.5	21.6	563	577	54.5	57.1
CR011	Intervention	Week 0	82	128/74	158	97.5	39.0562	110	49.7	21.1	21.3	18.2	19.4	20.6	15.6	353	363	38.9	59.4
	Intervention	Week 8	73	156/82	158	99.3	39.7773	113	50.1	19	18.8	14.8	15	19	20.5	Rheumatic flare up		16.9	51.2
CR012	Intervention	Week 0	83	122/74	161.5	112.7	43.2095	125	51.9	22.7	24.3	22.1	25.1	24.3	24.9	405.8	439	41.1	32
	Intervention	Week 8
CR016	Control	Week 0	66	171/95	162.5	100	37.8698	112	31.7	29.4	31.3	32.2	32.2	34	37.6	489	505	50.1	35.2
	Control	Week 8	64	140/72	162	98.3	37.4562	113.5	31.3	36.1	31	33.6	31.6	34.2	31	518	540	50.4	56.9
CR017	Control	Week 0	45	157/92	179.5	99.6	30.9122	110.5	MISSING	29.4	24.6	33.6	30	34	30	462.3	465	54.8	59.8
	Control	Week 8	49	142/69	179	99	30.8979	107	31.6	29.3	29.9	31	27.2	33.4	26.7	474.5	477.7	53.6	60.8
CR018	Control	Week 0	92	141/102	175	114	37.2245	120	28.1	32.8	22.4	34.3	24.6	32.8	25.1	507.5	511.5	51.5	57.4
	Control	Week 8	79	163/108	176	112.5	31.4	121	29.9	23.4	34.3	23.7	23.7	31.2	24.7	517.5	528.3	44.8	58.3
CR019	Control	Week 0	60	104/96	171	84	28.7268	102	27.4	37.8	37.3	38.1	41.6	41	43.8	541.4	561	50.9	55
	Control	Week 8	59	182/89	171	87.6	29.9579	104	27.8	37.3	41.7	41.9	44.6	42.8	43.3	540	547	53.4	55.2
CR020	Control	Week 0	65	160/91	175	80.7	26.351	93	26.9	42	37.6	41.3	37.6	38.7	39.7	570	568	43.7	53.8
	Control	Week 8	79	173/96	175	81.5	26.6122	92	26.3	43.5	35.3	39.1	32.4	36.1	33.1	601	598	40.3	61.7
CR024	Control	Week 0	52	163/69	169	82	28.7105	96.5	24.3	19.9	27.9	24	30.1	23.4	30.6	437	439.4	54.8	59.8
	Control	Week 8	50	166/82	169	79.8	27.9402	91.5	23.9	18.7	28.9	19.9	27.9	19.9	28.6	428.3	428	54.8	59.8
CR022	Control	Week 0	61	155/85	176	126	40.6767	122	30	40.4	48.4	41.2	47	37.8	47.5	462.2	468.2	45.1	55.8
	Control	Week 8	65	149-87	176	126.6	40.8704	124.5	30.9	45.8	45.7	42.2	49	39.9	47.8	526.3	548	35.1	55.5
CR021	Control	Week 0	54	125/73	180	95	29.321	107	26.8	31.5	26	32.1	30.4	33.4	32.4	497.6	502	44.6	53
	Control	Week 8	67	95/61	180	94.7	29.2284	106	27	31.2	25	35.4	28.1	33.6	30.6	480	494.4	29.2	51.3

## Sheet: SF12
PCS				MCS
Intervention Group				Intervention Group
	Week 0	Week 8			Week 0	Week 8
CR002	34.91	46		CR002	59.77	43.3
CR003	53.97	41.2		CR003	58.83	63.5
CR004	27.74	41.5		CR004	64.04	60.6
CR005	55.5	55.5		CR005	57.8	57.8
CR007	38.7	44.8		CR007	59.6	55.7
CR009	44.8	34.5		CR009	56.2	61.9
CR010	56.2	54.5		CR010	47.6	57.1
CR011	38.9	16.9		CR011	59.4	51.2
MEAN	43.84	41.8625		MEAN	57.905	56.3875
SD	10.5698	12.2436		SD	4.72367	6.54532
Control Group				Control Group
	Week 0	Week 8			Week 0	Week 8
CR016	50.1	50.4		CR016	35.2	56.9
CR017	54.8	53.6		CR017	59.8	60.8
CR018	51.5	44.8		CR018	57.4	58.3
CR019	50.9	53.4		CR019	55	55.2
CR020	43.7	40.3		CR020	53.8	61.7
CR024	54.8	54.8		CR024	59.8	59.8
CR022	45.1	35.1		CR022	55.8	55.5
CR021	44.6	29.2		CR021	53	51.3
CR008	52.1	52.9		CR008	56.8	54.4
MEAN	49.7333	46.0556		MEAN	54.0667	57.1
SD	4.26878	9.29975		SD	7.46123	3.36749

## Sheet: BP
Systolic BP				Diastolic BP
Intervention Group				Intervention Group
	Week 0	Week 8			Week 0	Week 8
CR002	142	140		CR002	83	73
CR003	123	123		CR003	71	78
CR004	117	130		CR004	74	71
CR005	125	133		CR005	85	84
CR007	133	151		CR007	79	79
CR009	132	133		CR009	89	91
CR010	104	124		CR010	70	68
CR011	128	156		CR011	74	82
MEAN	125.5	136.25		MEAN	78.125	78.25
SD	11.4518	11.997		SD	6.97828	7.51665
Control Group				Control Group
	Week 0	Week 8			Week 0	Week 8
CR016	171	140		CR016	95	72
CR017	157	142		CR017	92	69
CR018	141	163		CR018	102	108
CR019	104	182		CR019	96	89
CR020	160	173		CR020	91	96
CR024	163	166		CR024	69	82
CR022	155	149		CR022	85	87
CR021	125	95		CR021	73	61
CR008	136	139		CR008	88	74
MEAN	145.778	149.889		MEAN	87.8889	82
SD	21.3353	25.7121		SD	10.7755	14.6629

## Sheet: HR at rest
HR Rest
Intervention Group
	Week 0	Week 8
CR002	70	75
CR003	50	55
CR004	68	61
CR005	59	53
CR007	59	63
CR009	75	69
CR010	63	58
CR011	82	73
MEAN	65.75	63.375
SD	10.1383	8.2104
Control Group
	Week 0	Week 8
CR016	66	64
CR017	45	49
CR018	92	79
CR019	60	59
CR020	65	79
CR024	52	50
CR022	61	65
CR021	54	67
CR008	49	58
MEAN	60.4444	63.3333
SD	13.8303	10.8282

## Sheet: Weight
Weight
Intervention Group
	Week 0	Week 8
CR002	66.5	68.7
CR003	75.2	75
CR004	95	96.1
CR005	73.4	77.7
CR007	69.2	70.5
CR009	102	103.3
CR010	74	72.8
CR011	97.5	99.3
MEAN	81.6	82.925
SD	14.1232	14.1735
Control Group
	Week 0	Week 8
CR016	100	98.3
CR017	99.6	99
CR018	114	112.5
CR019	84	87.6
CR020	80.7	81.5
CR024	82	79.8
CR022	126	126.6
CR021	95	94.7
CR008	74.1	74.2
MEAN	95.0444	94.9111
SD	16.9538	16.7048

## Sheet: Waist Circumference
Waist Circumference
Intervention Group
	Week 0	Week 8
CR002	91	96
CR003	101	102
CR004	122	121
CR005	96	98
CR007	92	87.5
CR009	122	119
CR010	95	94
CR011	110	113
MEAN	103.625	103.812
SD	12.8167	12.3691
Control Group
	Week 0	Week 8
CR016	112	113.5
CR017	110.5	107
CR018	120	121
CR019	102	104
CR020	93	92
CR024	96.5	91.5
CR022	122	124.5
CR021	107	106
CR008	100	93
MEAN	107	105.833
SD	10.0716	12.2653

## Sheet: %BF
% Body Fat
Intervention Group
	Week 0	Week 8
CR002	42	41.3
CR003	27.6	29.7
CR004	29.1	29.6
CR005	26.4	27.2
CR007	22.9	24
CR009	29.8	30.3
CR010	43.8	44
CR011	49.7	50.1
MEAN	33.9125	34.525
SD	9.78372	9.32029
Control Group
	Week 0	Week 8
CR016	31.7	31.3
CR017	Missing	Missing
CR018	28.1	29.9
CR019	27.4	27.8
CR020	26.9	26.3
CR024	24.3	23.9
CR022	30	30.9
CR021	26.8	27
CR008	25.9	25.8
MEAN	27.8857	28.1571
SD	2.39125	2.69187

## Sheet: 6MWT
6MWT
Intervention Group
	Week 0	Week 8
CR002	464.8	429.8
CR003	406	427.9
CR004	365.9	384.1
CR005	530.2	527.4
CR007	585	645
CR009	538	540
CR010	540.4	577
MEAN	490.043	504.457
SD	80.1842	93.7416
Control Group
	Week 0	Week 8
CR016	505	540
CR017	465	477.7
CR018	511.5	528.3
CR019	561	547
CR020	570	601
CR024	439.4	428.3
CR022	468.2	548
CR021	502	494.4
CR008	570	533.1
MEAN	510.233	521.978
SD	48.2809	49.4126

## Sheet: Grip Strength
Grip Strength L - Best Trial				Grip Strength R - Best Trial				ID		Grip Strength L - Trial 1	Grip Strength L - Trial 2	Grip Strength L - Trial 3	Grip Strength L - Best Trial		Grip Strenght R - Trial 1	Grip Strength R - Trial 2	Grip Strength R - Trial 3	Grip Strength R - Best Trial
	Intervention Group				Intervention Group
	Week 0	Week 8			Week 0	Week 8		CR002	Week 0	21	18.8	20.1	21		19.9	19.6	21.5	21.5
CR002	21	22.1			21.5	22.6			Week 8	22.1	20.7	21.1	22.1		18.1	22.6	22.3	22.6
CR003	22.9	24.3			22.3	24.1
CR004	28.9	27			29	23.9		CR003	Week 0	18.7	19.4	22.9	22.9		20.5	18.7	22.3	22.3
CR005	38.4	37.6			38.5	38.8			Week 8	20.3	22.7	24.3	24.3		24.1	21	19.6	24.1
CR007	33.4	34.9			39.1	36.9
CR009	43.6	45.4			31.2	24.3		CR004	Week 0	26	26.7	28.9	28.9		27.5	24.1	29	29
CR010	18.4	18.7			20	22.9			Week 8	24.1	26.7	27	27		23.7	23.7	23.9	23.9
CR011	21.1	19			21.3	20.5
MEAN	28.4625	28.625		MEAN	27.8625	26.75		CR005	Week 0	30.9	34	38.4	38.4		29.7	38.5	28.7	38.5
SD	9.21613	9.68353		SD	7.82102	6.97424			Week 8	33.1	35.7	37.6	37.6		30.6	37.1	38.8	38.8
	Control Group				Control Group			CR007	Week 0	31.9	33.4	31.9	33.4		34.5	35.8	39.1	39.1
	Week 0	Week 8			Week 0	Week 8			Week 8	34.9	31.8	29.3	34.9		36.1	35.1	36.9	36.9
CR016	34	36.1			37.6	31.6
CR017	34	33.4			30	29.9		CR008	Week 0	25	27.1	28.6	28.6		26.5	30.1	29.4	30.1
CR018	34.3	31.2			25.1	34.3			Week 8	33.1	37	39.1	39.1		36.3	38.1	37.5	38.1
CR019	41	42.8			43.8	44.6
CR020	42	43.5			39.7	35.3		CR009	Week 0	42	43.6	43.4	43.6		30.7	23.4	31.2	31.2
CR024	24	19.9			30.6	28.9			Week 8	43.3	44.8	45.4	45.4		17.2	22	24.3	24.3
CR022	40.4	45.8			48.4	49
CR021	33.4	35.4			32.4	30.6		CR010	Week 0	16.9	18.4	17.8	18.4		20	19.7	20	20
CR008	28.6	39.1			30.1	38.1			Week 8	18.7	18.5	18.5	18.7		22	22.9	21.6	22.9
MEAN	34.6333	36.3556		MEAN	35.3	35.8111
SD	5.57734	7.42655		SD	7.56786	6.95134		CR011	Week 0	21.1	18.2	20.6	21.1		21.3	19.4	15.6	21.3
									Week 8	19	14.8	19	19		18.8	15	20.5	20.5
								CR016	Week 0	29.4	32.2	34	34		31.3	32.2	37.6	37.6
									Week 8	36.1	33.6	34.2	36.1		31	31.6	31	31.6
								CR017	Week 0	29.4	33.6	34	34		24.6	30	30	30
									Week 8	29.3	31	33.4	33.4		29.9	27.2	26.7	29.9
								CR018	Week 0	32.8	34.3	32.8	34.3		22.4	24.6	25.1	25.1
									Week 8	23.4	23.7	31.2	31.2		34.3	23.7	24.7	34.3
								CR019	Week 0	37.8	38.1	41	41		37.3	41.6	43.8	43.8
									Week 8	37.3	41.9	42.8	42.8		41.7	44.6	43.3	44.6
								CR020	Week 0	42	41.3	38.7	42		37.6	37.6	39.7	39.7
									Week 8	43.5	39.1	36.1	43.5		35.3	32.4	33.1	35.3
								CR024	Week 0	19.9	24	23.4	24		27.9	30.1	30.6	30.6
									Week 8	18.7	19.9	19.9	19.9		28.9	27.9	28.6	28.9
								CR022	Week 0	40.4	41.2	37.8	40.4		48.4	47	47.5	48.4
									Week 8	45.8	42.2	39.9	45.8		45.7	49	47.8	49
								CR021	Week 0	31.5	32.1	33.4	33.4		26	30.4	32.4	32.4
									Week 8	31.2	35.4	33.6	35.4		25	28.1	30.6	30.6
